# Supplementary material for: How T-lymphoblastic leukemia can be classified based on genetics using standard diagnostic techniques enhanced by whole genome sequencing
Source: Leukemia. 2022 Nov 5;37(1):217–21. doi: 10.1038/s41375-022-01743-6 (PMC9883150; doi:10.1038/s41375-022-01743-6)
Supplement: Supplementary file 9 — Supplementary Tables [file 41375_2022_1743_MOESM9_ESM.xlsx]

## Sheet: Cohort
Pat.No.	ArrayID	Gender	Age	Group classified by C	Group classified by +FM	Group classified by WGS	Group classified by WTS	Diagnosis	Subgroup defining cytogenetics	Fusions/ rearrangements	clonal TCR	NOTCH1	PHF6	WT1	FBXW7	DNMT3A	PTEN	DNM2	BCOR	RUNX1	BCL11B	NRAS	JAK3	ASXL1	CTCF	FLT3-ITD	SUZ12	KRAS	TP53	IDH2	KDM6A	KMT2D	SH2B3	TET2	CSF3R	ETV6	STAT5B	USP7	ASXL2	CREBBP	EZH2	FLT3	IL7R	JAK1	AKT1	CNOT3	CUX1	DDX3X	LEF1
1	MLL_12512	male	46.9	T-ALL,NOS	TLX1	TLX1	TLX1	Cortical T-ALL	t(7;10)(q34;q24)	TRB::TLX1		6	1	0	2	0	0	1	0	0	1	0	0	0	0	0	0	0	0	0	1	0	0	0	0	0	0	0	0	0	0	0	0	0	0	0	0	0	0
2	MLL_13972	male	29.6	TLX1	TLX1	TLX1	TLX1	Cortical T-ALL	t(10;14)(q24;q11)	TRAD::TLX1	Yes	4	0	0	0	0	0	0	0	0	0	0	0	0	0	0	0	0	0	0	0	0	0	0	0	0	0	0	0	0	0	0	0	0	0	0	0	0	0
3	MLL_19706	male	26.3	TLX1	TLX1	TLX1	TLX1	Cortical T-ALL	t(10;14)(q24;q11)	TRAD::TLX1,ABL1:.NUP214	No	3	1	0	0	0	0	0	0	0	0	0	0	0	0	0	1	0	0	0	0	0	0	0	0	0	0	0	0	0	0	0	0	0	0	0	0	0	0
4	MLL_22183	male	22.9	TLX1	TLX1	TLX1	TLX1	Cortical T-ALL	t(10;14)(q24;q11)	TRAD::TLX1	Yes	2	1	0	0	0	0	0	0	0	1	0	0	0	0	0	0	0	0	0	0	0	0	0	0	0	0	0	0	0	0	0	0	0	0	0	0	0	0
5	MLL_22189	male	28.2	TLX1	TLX1	TLX1	TLX1	Cortical T-ALL	t(10;14)(q24;q11)	TRAD::TLX1	No	2	0	0	0	0	0	1	0	0	0	0	0	0	0	0	0	0	0	0	0	0	0	0	0	0	0	0	0	0	0	0	0	0	0	0	0	0	0
6	MLL_23001	male	32.8	TLX1	TLX1	TLX1	TLX1	Cortical T-ALL	t(10;14)(q24;q11)	TRAD::TLX1	Yes	2	1	0	0	0	0	0	0	0	0	0	0	0	0	0	0	0	0	0	0	0	0	0	0	0	0	0	0	0	0	0	0	0	0	0	0	0	1
7	MLL_52968	male	47.8	TLX1	TLX1	TLX1	TLX1	Cortical T-ALL	t(10;14)(q24;q11)	TRAD::TLX1	Yes	2	1	0	0	0	0	0	0	0	0	0	0	0	0	0	0	0	0	0	0	0	0	0	0	0	0	0	0	0	0	0	0	0	0	0	0	0	0
8	MLL_57676	male	53.3	TLX1	TLX1	TLX1	TLX1	Cortical T-ALL	t(10;14)(q24;q11)	TRAD::TLX1	Yes	2	0	0	1	0	0	0	0	0	0	0	0	0	0	0	0	0	0	0	0	0	0	0	0	0	0	0	0	0	0	0	0	0	0	0	0	0	0
9	MLL_23112	male	20.1	TLX1	TLX1	TLX1	TLX1	Cortical T-ALL	t(10;14)(q24;q11)	TRAD::TLX1	Yes	2	1	0	0	0	0	1	0	0	0	0	0	0	0	0	0	0	0	0	0	0	0	0	0	0	0	0	0	0	0	0	0	0	0	0	0	0	0
10	MLL_136537	male	51.1	TLX1	TLX1	TLX1	TLX1	Cortical T-ALL	t(7;10)(q34;q24)	TRB::TLX1	Yes	1	0	0	0	0	0	0	0	0	0	0	0	0	0	0	0	0	0	0	0	0	0	0	0	0	0	0	0	0	0	0	0	0	0	0	0	0	0
11	MLL_136517	male	44.4	T-ALL,NOS	TLX1	TLX1	TLX1	Cortical T-ALL	inv(10)(q23q24)	TLX1-Rearrangement	Yes	2	1	0	1	0	0	0	0	0	0	1	0	0	0	0	0	0	0	0	0	0	0	0	0	0	0	0	0	0	0	0	0	0	0	0	0	0	0
12	MLL_12298	male	60.3	TLX1	TLX1	TLX1	TLX1	Cortical T-ALL	t(10;14)(q24;q11)	TRAD::TLX1	Yes	1	1	0	0	0	0	0	0	0	0	0	0	0	0	0	0	0	2	0	0	0	0	0	0	0	0	0	0	0	0	0	0	0	0	0	0	0	0
13	MLL_12766	male	25.3	TLX1	TLX1	TLX1	TLX1	Cortical T-ALL	t(10;14)(q24;q11)	TRAD::TLX1	Yes	1	0	0	0	0	0	0	0	0	0	0	0	0	0	0	0	0	0	0	0	0	0	0	0	0	0	0	0	0	0	0	0	0	0	0	0	0	0
14	MLL_136512	female	59.3	T-ALL,NOS	T-ALL,NOS	TLX1	TLX1	Cortical T-ALL	t(10;14)(q24;q11)	TRAD::TLX1	Yes	1	1	0	0	0	1	0	0	0	0	0	0	0	0	0	0	0	0	0	0	0	0	0	0	0	0	0	0	0	0	0	0	0	0	0	0	0	0
15	MLL_14315	female	38	TLX1	TLX1	TLX1	TLX1	Cortical T-ALL	t(10;14)(q24;q11)	TRAD::TLX1	Yes	1	1	0	1	0	0	0	0	0	1	0	0	0	0	0	0	0	0	0	0	0	0	0	0	0	0	0	0	0	0	0	0	0	0	0	0	0	0
16	MLL_14321	male	37.3	TLX1	TLX1	TLX1	TLX1	Cortical T-ALL	t(10;14)(q24;q11)	TRAD::TLX1	Yes	1	0	1	0	0	1	0	0	0	1	0	0	0	0	0	0	0	0	0	0	0	0	0	0	0	0	0	0	0	0	0	0	0	0	0	0	0	0
17	MLL_22509	male	38.3	TLX1	TLX1	TLX1	TLX1	Cortical T-ALL	t(10;14)(q24;q11)	TRAD::TLX1	Yes	1	0	1	0	0	0	0	0	0	0	0	0	0	0	0	0	0	0	0	0	0	0	0	0	0	0	0	0	0	0	0	0	0	0	0	0	0	0
18	MLL_22616	male	25.4	TLX1	TLX1	TLX1	TLX1	Cortical T-ALL	t(10;14)(q24;q11)	TRAD::TLX1	No	1	0	0	0	0	0	0	0	0	1	0	0	0	0	0	0	0	0	0	0	0	0	0	0	0	0	0	0	0	0	0	0	0	0	0	0	0	0
19	MLL_13906	male	21.7	TLX1	TLX1	TLX1	TLX1	Cortical T-ALL	t(10;14)(q24;q11)	TRAD::TLX1	Yes	0	0	0	0	0	0	0	0	0	0	0	0	0	0	0	0	0	0	0	0	0	0	0	0	0	0	0	0	0	0	0	0	0	0	0	0	0	0
20	MLL_22737	male	25.1	T-ALL,NOS	TLX1	TLX1	TLX1	Cortical T-ALL	t(10;14)(q24;q11)	TRAD::TLX1	Yes	0	0	0	0	0	0	0	0	0	0	0	0	0	0	0	0	0	0	0	0	0	0	0	0	0	0	0	0	1	0	0	0	0	0	0	0	0	0
21	MLL_158886	female	25.3	TLX1	TLX1	TLX1	TLX1	Cortical T-ALL	t(10;14)(q24;q11)	TRAD::TLX1	No	1	1	0	0	0	0	0	0	0	0	0	0	0	0	1	0	0	0	0	0	0	0	0	0	0	0	0	0	0	0	0	0	0	0	0	0	0	0
22	MLL_202243	male	47.7	TLX1	TLX1	TLX1	TLX1	Cortical T-ALL	t(10;14)(q24;q11)	TRAD::TLX1	Yes	0	0	0	0	0	1	0	0	0	0	0	0	0	0	0	0	0	0	0	0	0	0	0	0	0	0	0	0	0	0	0	0	0	0	0	0	0	0
23	MLL_202239	male	59.8	T-ALL,NOS	TLX1	TLX1	TLX1	Cortical T-ALL	t(10;14)(q24;q11)	TRAD::TLX1	Yes	0	1	0	0	0	0	0	0	0	0	0	0	0	0	0	0	0	0	0	0	0	0	0	0	0	0	0	0	0	0	0	0	0	0	0	0	0	0
24	MLL_22166	male	75.3	T-ALL,NOS	TLX3	TLX3	TLX3	Cortical T-ALL	t(5;14)(q35;q32)	BCL11B::TLX3	Yes	1	1	2	1	0	2	1	0	0	0	0	0	0	0	0	0	0	0	0	0	0	0	0	0	0	0	0	0	0	0	0	0	0	0	0	0	0	0
25	MLL_00228	male	27.8	T-ALL,NOS	TLX3	TLX3	TLX3	ETP-ALL	t(5;14)(q35;q32)	BCL11B::TLX3	Yes	1	1	2	0	0	0	0	0	0	0	0	0	0	0	0	0	0	0	0	0	0	0	0	0	0	0	0	0	0	0	0	1	0	0	0	0	0	0
26	MLL_00224	male	63.3	T-ALL,NOS	TLX3	TLX3	TLX3	Cortical T-ALL	t(5;14)(q35;q32)	BCL11B::TLX3	Yes	2	1	0	0	0	0	1	0	0	0	0	0	0	0	0	0	0	0	0	0	0	0	0	0	0	0	0	0	0	0	0	0	0	0	0	0	0	0
27	MLL_22613	male	20.2	T-ALL,NOS	T-ALL,NOS	TLX3	TLX3	Cortical T-ALL	t(5;14)(q35;q32)	BCL11B::TLX3	No	2	1	1	1	0	0	0	0	0	0	0	0	0	0	0	0	0	0	0	0	0	0	0	0	0	0	0	0	0	0	0	0	0	0	0	0	0	0
28	MLL_22502	male	22.7	T-ALL,NOS	TLX3	TLX3	TLX3	Cortical T-ALL	t(5;14)(q35;q32)	BCL11B::TLX3	Yes	2	1	0	0	0	0	0	0	0	0	0	0	0	0	0	0	0	0	0	0	0	0	0	0	0	0	0	0	0	0	0	0	0	0	0	0	0	0
29	MLL_22168	male	30.6	T-ALL,NOS	T-ALL,NOS	TLX3	TLX3	Cortical T-ALL	t(5;8)(q35;q24)	TLX3::CCDC26	Yes	1	0	1	0	0	1	0	0	0	0	0	0	0	1	0	0	1	0	0	0	0	0	0	0	0	0	0	0	0	0	0	0	0	0	0	0	0	0
30	MLL_136533	male	18	T-ALL,NOS	TLX3	TLX3	TLX3	Cortical T-ALL	t(5;14)(q35;q32)	BCL11B::TLX3	Yes	1	1	0	0	0	0	1	0	0	0	0	0	0	0	1	0	0	0	0	0	0	0	0	0	0	0	0	0	0	0	0	0	0	0	0	0	0	0
31	MLL_54466	female	19.8	T-ALL,NOS	TLX3	TLX3	TLX3	Cortical T-ALL	t(5;14)(q35;q32)	BCL11B::TLX3	Yes	0	1	2	0	0	0	0	0	0	0	0	0	0	1	0	0	1	0	0	0	0	0	0	0	0	0	0	0	0	0	0	0	0	0	0	0	0	0
32	MLL_41580	male	14.5	T-ALL,NOS	TLX3	TLX3	TLX3	Cortical T-ALL	t(5;14)(q35;q32)	BCL11B::TLX3	No	0	0	0	0	0	0	0	0	0	0	0	0	0	0	0	0	0	0	0	0	0	0	0	0	0	0	0	0	0	0	0	0	0	0	0	0	0	0
33	MLL_136618	male	19.5	T-ALL,NOS	TLX3	TLX3	TAL1	Cortical T-ALL	t(5;14)(q35;q32)	BCL11B::TLX3	Yes	1	0	0	1	0	0	0	0	0	0	1	0	0	0	0	0	0	0	0	0	0	0	0	0	0	0	0	0	0	0	0	0	0	0	0	0	0	0
34	MLL_158862	female	4.8	T-ALL,NOS	TLX3	TLX3	TAL1	Cortical T-ALL	t(5;14)(q35;q32)	BCL11B::TLX3	No	1	0	0	0	0	0	0	0	0	0	0	0	0	0	0	0	0	0	0	0	0	0	0	0	0	0	0	0	0	0	0	0	0	0	0	0	0	0
35	MLL_158867	female	28.5	T-ALL,NOS	TLX3	TLX3	TLX3	Cortical T-ALL	t(5;14)(q35;q32)	BCL11B::TLX3	Yes	1	0	0	1	0	0	0	0	0	0	0	0	0	0	0	0	0	0	0	0	0	0	0	0	0	0	0	0	0	0	0	0	0	0	0	0	0	0
36	MLL_54448	male	36.1	T-ALL,NOS	TAL1	TAL1	TAL1	Pre-T-ALL	del(1)(p33p33)	STIL::TAL1	Yes	2	0	0	0	0	0	0	0	0	0	0	0	0	0	0	0	0	0	0	0	0	0	0	0	0	0	0	0	0	0	0	0	0	0	0	0	0	0
37	MLL_00229	male	29.3	T-ALL,NOS	TAL1	TAL1	TAL1	Cortical T-ALL	del(1)(p33p33)	STIL::TAL1	Yes	2	0	0	1	0	0	0	0	0	0	0	0	0	0	0	0	0	0	0	0	0	1	0	0	0	0	0	0	0	0	0	0	0	0	0	0	0	0
38	MLL_12561	female	40.1	T-ALL,NOS	TAL1	TAL1	TAL1	Mature T-ALL	del(1)(p33p33)	STIL::TAL1	Yes	0	0	0	0	0	2	0	0	0	0	0	0	0	0	0	0	0	0	0	0	0	0	0	0	0	0	1	0	0	0	0	0	0	0	0	0	0	0
39	MLL_22610	male	23.6	TAL1	TAL1	TAL1	TAL1	Cortical T-ALL	t(1;14)(p33;q11)	TAL1-Rearrangement	Yes	1	0	0	1	0	0	0	0	0	1	0	0	0	0	0	0	0	0	0	0	1	0	0	0	0	0	0	0	0	0	0	0	0	0	0	0	0	0
40	MLL_53850	male	27.3	T-ALL,NOS	HOXA9/10	HOXA9/10	HOXA9/10	Cortical T-ALL	inv(7)(p15q34)	HOXA::TRB	Yes	1	0	0	0	0	0	0	0	1	0	0	1	0	0	0	0	0	0	0	0	0	0	0	0	1	0	0	0	0	0	0	0	0	0	0	0	0	0
41	MLL_136523	male	33.9	HOXA9/10	HOXA9/10	HOXA9/10	HOXA9/10	Cortical T-ALL	inv(7)(p15q34)	HOXA::TRB	Yes	1	1	0	1	0	0	0	0	0	0	0	0	0	0	0	0	0	0	0	0	0	0	0	0	0	0	0	0	0	0	0	0	0	0	0	0	0	0
42	MLL_30903	male	20.8	HOXA9/10	HOXA9/10	HOXA9/10	HOXA9/10	Cortical T-ALL	inv(7)(p15q34)	HOXA::TRB	Yes	3	0	0	0	0	0	0	0	0	0	0	0	0	0	0	0	0	0	0	0	0	0	0	0	0	0	0	0	0	0	0	0	0	0	0	0	0	0
43	MLL_136534	male	18.9	T-ALL,NOS	HOXA9/10	HOXA9/10	HOXA9/10	Cortical T-ALL	inv(7)(p15q34)	HOXA::TRB	Yes	2	0	0	0	0	0	0	0	0	0	0	1	0	0	0	0	0	0	0	0	0	0	0	0	0	1	0	0	0	0	0	0	0	0	0	0	0	0
44	MLL_14757	male	41.2	T-ALL,NOS	T-ALL,NOS	HOXA9/10	HOXA9/10	Cortical T-ALL	inv(7)(p15q34)	HOXA::TRB	Yes	2	0	0	0	0	0	0	1	0	0	0	2	0	0	0	1	0	0	0	0	0	0	0	0	0	0	0	0	0	0	0	0	1	0	0	0	0	0
45	MLL_134849	male	45	T-ALL,NOS	T-ALL,NOS	HOXA9/10	HOXA9/10	Cortical T-ALL	inv(7)(p15q34)	HOXA::TRB	Yes	1	1	1	0	0	2	0	0	0	0	0	0	0	0	0	0	0	0	0	0	0	0	0	0	0	0	0	0	0	0	0	0	0	0	0	0	0	0
46	MLL_136529	male	56.6	T-ALL,NOS	SET::NUP214	SET::NUP214	SET::NUP214	ETP-ALL	del(9)(q34q34)	SET::NUP214	No	1	0	0	0	0	0	0	0	0	0	0	0	0	0	0	0	0	0	0	0	0	0	0	0	0	0	0	0	0	0	0	0	0	0	0	0	0	0
47	MLL_23003	male	26	T-ALL,NOS	SET::NUP214	SET::NUP214	SET::NUP214	ETP-ALL	del(9)(q34q34)	SET::NUP214	Yes	1	1	0	0	0	0	0	0	0	0	0	0	0	0	0	0	0	0	0	0	0	1	0	0	0	0	0	0	0	0	0	0	0	0	0	0	0	0
48	MLL_51521	male	29.2	T-ALL,NOS	SET::NUP214	SET::NUP214	MLLT10	Cortical T-ALL	del(9)(q34q34)	SET::NUP214	Yes	1	0	0	1	0	0	0	0	0	0	0	2	0	0	0	0	0	0	0	0	0	0	0	0	0	0	0	0	0	0	0	0	0	0	0	0	0	0
49	MLL_12499	male	20.3	T-ALL,NOS	SET::NUP214	SET::NUP214	SET::NUP214	Cortical T-ALL	del(9)(q34q34)	SET::NUP214	Yes	2	0	1	0	0	0	0	0	0	0	0	0	0	0	0	0	0	0	0	0	0	0	0	0	0	0	0	0	0	0	0	0	0	0	0	0	0	0
50	MLL_136530	male	45.4	T-ALL,NOS	SET::NUP214	SET::NUP214	SET::NUP214	Cortical T-ALL	del(9)(q34q34)	SET::NUP214	Yes	2	0	0	0	0	0	1	1	0	0	0	0	0	0	0	0	1	0	0	0	0	0	0	0	0	0	0	0	0	0	0	0	0	0	0	0	0	0
51	MLL_16409	male	24.9	T-ALL,NOS	SET::NUP214	SET::NUP214	SET::NUP214	Cortical T-ALL	del(9)(q34q34)	SET::NUP214	Yes	1	0	1	0	0	0	1	0	0	0	0	0	0	1	0	0	0	0	0	0	0	0	0	0	0	0	0	0	0	0	0	0	0	0	0	0	0	0
52	MLL_154862	male	26.4	T-ALL,NOS	SET::NUP214	SET::NUP214	G1	Pro-T-ALL	del(9)(q34q34)	SET::NUP214	No	0	0	1	0	0	0	0	0	0	0	1	0	0	0	0	0	0	0	0	0	0	2	0	0	0	0	0	0	0	0	0	0	0	0	0	0	0	0
53	MLL_136527	female	24.8	T-ALL,NOS	T-ALL,NOS	MLLT10	MLLT10	Pre-T-ALL	t(X;10)(p11;p12)	DDX3X::MLLT10	Yes	0	0	0	0	0	0	0	0	0	0	0	0	0	0	0	0	0	0	0	0	0	0	0	0	0	0	0	0	0	0	0	0	0	0	0	0	0	0
54	MLL_21385	male	12.7	MLLT10	MLLT10	MLLT10	MLLT10	Pre-T-ALL	t(10;11)(p12;q14)	PICALM::MLLT10	Yes	0	1	0	0	0	0	0	0	0	1	0	3	0	0	0	0	0	0	0	0	0	0	0	0	0	0	0	0	0	0	0	0	0	0	0	0	0	0
55	MLL_12519	male	30.5	MLLT10	MLLT10	MLLT10	MLLT10	Pre-T-ALL	t(X;10)(p11;p12)	DDX3X::MLLT10	Yes	3	0	1	0	0	0	0	0	0	0	0	0	0	0	0	0	0	0	0	0	0	0	0	0	1	0	0	0	0	0	0	0	0	0	0	0	0	0
56	MLL_54465	male	28.9	MLLT10	MLLT10	MLLT10	MLLT10	Cortical T-ALL	t(X;10)(p11;p12)	DDX3X::MLLT10	Yes	1	0	0	1	0	0	0	0	0	0	0	0	0	0	0	0	0	0	0	0	0	0	0	0	0	0	0	0	0	0	0	0	0	0	0	0	0	0
57	MLL_12500	female	20.8	T-ALL,NOS	T-ALL,NOS	MLLT10	MLLT10	Cortical T-ALL	t(2;10)(p15;p12)	XPO1::MLLT10	Yes	1	0	0	1	0	0	0	0	0	0	0	0	0	0	0	0	0	0	0	0	0	0	0	0	0	1	0	0	0	0	0	0	0	0	0	0	0	0
58	MLL_128493	male	31.8	MLLT10	MLLT10	MLLT10	MLLT10	Mature T-ALL	t(10;11)(p12;q14)	PICALM::MLLT10	Yes	2	0	0	1	0	0	0	0	0	0	0	0	0	1	0	0	0	0	0	0	0	0	0	0	0	0	0	0	0	0	0	0	0	0	0	0	0	0
59	MLL_136518	female	31.4	T-ALL,NOS	T-ALL,NOS	MLLT10	MLLT10	Mature T-ALL	t(X;10)(p11;p12)	DDX3X::MLLT10	Yes	0	0	0	0	0	2	0	1	0	0	0	0	0	0	0	0	0	0	0	0	0	0	0	0	0	0	0	0	0	0	0	0	0	0	0	0	0	0
60	MLL_12559	male	24.2	NUP98	NUP98	NUP98	NUP98	Pro-T-ALL	t(4;11)(p15;q23)	NUP98::RAP1GDS1	No	0	0	0	0	0	0	0	0	0	0	0	0	0	0	1	0	0	0	0	0	0	0	0	0	0	0	0	0	0	0	0	0	0	0	0	0	0	0
61	MLL_31780	male	32.2	NUP98	NUP98	NUP98	NUP98	Cortical T-ALL	t(4;11)(p15;q23)	NUP98::RAP1GDS1	Yes	2	0	0	0	0	0	0	0	0	0	0	1	0	0	0	0	0	0	0	0	0	0	0	0	0	0	0	0	0	0	0	0	0	0	0	0	0	0
62	MLL_21377	male	47.5	T-ALL,NOS	NUP98	NUP98	NUP98	Cortical T-ALL	t(4;11)(p15;q23)	NUP98::RAP1GDS1	Yes	1	0	0	0	0	0	1	0	0	0	0	0	0	0	0	0	0	1	0	0	0	0	0	0	0	0	1	0	0	0	0	0	0	0	0	0	0	0
63	MLL_23002	female	78.8	MYB	MYB	MYB	Outlier	Cortical T-ALL	t(6;7)(q23;q34)	TCRB::MYB	Yes	0	1	0	1	0	0	0	1	0	0	0	0	0	0	0	0	1	0	0	0	0	0	0	0	0	0	0	0	0	0	0	0	0	0	0	0	0	0
64	MLL_17730	female	28.4	T-ALL,NOS	T-ALL,NOS	MYB	T-ALL,NOS	Cortical T-ALL	t(6;7)(q23;q34)	TCRB::MYB	No	2	1	0	0	0	0	1	0	1	0	0	0	0	0	0	0	0	0	0	0	0	0	0	0	0	0	0	0	0	0	0	0	0	1	0	0	0	0
65	MLL_22716	male	63.9	T-ALL,NOS	T-ALL,NOS	MYB	Outlier	Cortical T-ALL	t(6;7)(q23;q34)	TCRB::MYB	Yes	0	1	0	0	0	0	0	1	0	0	0	0	0	0	0	0	0	0	0	0	0	0	0	0	0	0	0	0	0	0	0	0	0	0	0	0	0	0
66	MLL_20402	female	0.8	MYB	MYB	MYB	Outlier	Cortical T-ALL	t(6;7)(q23;q34)	TCRB::MYB	Yes	0	0	0	0	0	1	0	0	0	0	1	0	0	0	0	0	0	0	0	0	0	0	0	0	0	0	0	0	0	0	0	0	0	0	0	0	0	0
67	MLL_00227	male	42.3	T-ALL,NOS	T-ALL,NOS	BCL11B	BCL11B	Pre-T-ALL	t(8;14)(q24;q32.2)	BCL11B Rearrangement	No	0	0	0	0	0	0	0	0	0	0	0	0	0	0	0	0	0	0	0	0	0	0	0	0	0	0	0	0	0	0	1	0	0	0	0	0	0	0
68	MLL_54969	female	90.8	T-ALL,NOS	T-ALL,NOS	BCL11B	BCL11B	Pre-T-ALL	t(8;14)(q24;q32.2)	BCL11B Rearrangement	No	0	0	0	0	2	0	0	0	0	0	0	0	0	0	1	0	0	0	0	0	0	0	0	0	0	0	0	1	0	0	0	0	0	0	0	0	0	0
69	MLL_00214	female	74.2	T-ALL,NOS	T-ALL,NOS	BCL11B	BCL11B	Pre-T-ALL	t(3;14)(p24.3;q32.2)	BCL11B Rearrangement	No	0	0	0	0	0	0	0	0	0	0	0	0	0	0	2	0	0	0	0	0	0	1	2	0	0	0	0	0	0	0	0	0	0	0	0	1	0	0
70	MLL_12548	female	16.8	T-ALL,NOS	T-ALL,NOS	BCL11B	BCL11B	Pre-T-ALL		BCL11B enhancer amplification	No	0	0	1	0	0	0	0	0	0	0	0	0	0	0	0	0	0	0	0	0	0	0	0	0	0	0	0	0	0	0	1	0	0	0	0	0	0	0
71	MLL_14744	male	73.5	T-ALL,NOS	T-ALL,NOS	BCL11B	BCL11B	Pre-T-ALL	t(6;14)(q25;q32)	BCL11B Rearrangement	No	0	0	0	0	1	0	0	0	1	0	0	0	0	0	0	0	0	0	0	0	0	0	0	0	0	0	0	0	0	0	1	0	0	0	0	0	0	0
72	MLL_22148	male	33.3	T-ALL,NOS	T-ALL,NOS	BCL11B	BCL11B	Pre-T-ALL	t(6;11;13;6;14)(p21;q13;q14;q25;q32)	BCL11B Rearrangement	No	0	0	1	0	1	0	0	0	0	0	0	0	0	0	1	0	0	0	0	0	0	0	0	0	0	0	0	0	0	0	0	0	0	0	0	0	0	0
73	MLL_22167	male	43.8	T-ALL,NOS	T-ALL,NOS	BCL11B	BCL11B	Pre-T-ALL		BCL11B enhancer amplification	No	0	0	0	0	0	0	0	0	1	0	0	0	0	0	1	0	0	0	0	0	0	0	0	0	0	0	0	0	0	0	0	0	0	0	0	0	0	0
74	MLL_00225	male	41.5	T-ALL,NOS	T-ALL,NOS	BCL11B	BCL11B	ETP-ALL		BCL11B enhancer amplification	No	0	0	0	0	0	0	0	0	0	0	0	0	0	0	0	0	0	0	0	0	0	0	0	0	0	0	0	0	0	0	0	0	0	0	0	0	0	0
75	MLL_201053	male	15.7	T-ALL,NOS	T-ALL,NOS	BCL11B	BCL11B	Prä-T-ALL		BCL11B enhancer amplification	No	0	0	1	0	0	0	0	0	0	0	0	0	0	0	0	0	0	0	0	0	0	0	0	0	0	0	0	0	0	0	0	0	0	0	0	0	0	0
76	MLL_21958	female	48.7	T-ALL,NOS	T-ALL,NOS	BCL11B	BCL11B	Prä-T-ALL		BCL11B enhancer amplification	No	0	0	0	0	0	0	0	0	0	0	0	0	0	0	0	0	0	0	0	0	0	0	0	0	0	0	0	0	0	0	0	0	0	0	0	0	0	0
77	MLL_22506	female	32.6	T-ALL,NOS	T-ALL,NOS	rare	Outlier	Cortical T-ALL	t(7;9)(q34;q34)	TCRB::NOTCH1	Yes	0	0	0	0	0	0	0	0	0	0	0	0	0	0	0	0	0	0	0	0	0	0	1	0	0	0	0	0	0	0	0	0	0	0	0	0	0	0
78	MLL_23211	male	67.7	rare	rare	rare	T-ALL,NOS	Cortical T-ALL	t(11;14)(p13;q32)	LMO2-Rearrangement	No	0	0	0	0	0	0	0	0	0	0	0	0	0	0	0	0	0	0	0	0	0	0	0	0	0	0	0	0	0	0	0	0	0	0	0	0	1	0
79	MLL_54462	male	36.7	rare	rare	rare	T-ALL,NOS	Cortical T-ALL	t(4;14)(q25;q11)	TRAD::LEF1	Yes	0	0	0	0	0	2	0	0	0	0	0	0	0	0	0	0	0	0	0	0	0	0	0	0	0	0	0	0	0	0	0	0	0	0	0	0	0	0
80	MLL_22199	male	36.5	T-ALL,NOS	T-ALL,NOS	rare	TAL1	Pre-T-ALL		Mutation in MYB Enhancer	Yes	2	0	0	0	0	0	0	0	0	0	0	0	0	0	0	0	0	0	0	0	1	0	0	0	0	0	0	0	0	0	0	0	0	0	0	0	0	0
81	MLL_13978	male	25.3	T-ALL,NOS	T-ALL,NOS	rare	TAL1	Cortical T-ALL		Mutation in MYB Enhancer	Yes	2	0	0	0	0	0	0	0	0	0	0	0	0	0	0	0	0	0	0	0	0	0	0	0	0	0	0	0	0	0	0	0	0	0	0	0	0	0
82	MLL_31964	female	79.9	rare	rare	rare	G1	Pro-T-ALL	t(7;10)(q34;q24.2)	TCRB::NKX2-3	No	0	0	0	0	1	0	0	0	0	0	1	0	0	0	0	0	0	0	0	0	0	0	0	0	0	0	0	0	0	0	0	0	0	0	0	0	0	0
83	MLL_173579	male	41.1	rare	rare	rare	TAL1	Cortical T-ALL	t(11;14)(p13;q11)	TRAD::LMO2	Yes	1	0	0	1	0	0	0	0	0	0	0	0	0	0	0	0	0	0	0	0	0	0	0	0	0	1	0	0	0	0	0	0	0	0	0	0	0	0
84	MLL_22162	male	78.7	T-ALL,NOS	T-ALL,NOS	T-ALL,NOS	G1	Pre-T-ALL			No	0	0	0	0	1	0	0	0	0	0	0	0	0	0	0	0	0	0	0	0	0	0	0	2	0	0	0	0	0	0	0	0	0	0	0	0	0	0
85	MLL_21276	female	65.6	T-ALL,NOS	T-ALL,NOS	T-ALL,NOS	G1	Cortical T-ALL			No	2	1	0	0	1	0	1	0	1	0	1	1	1	0	0	1	0	0	0	0	0	0	0	0	0	0	0	0	0	0	0	0	0	0	0	0	0	0
86	MLL_22153	male	86.8	T-ALL,NOS	T-ALL,NOS	T-ALL,NOS	G1	Cortical T-ALL			No	1	0	0	0	0	0	1	0	0	0	1	0	0	0	0	0	0	0	1	0	0	0	0	0	0	0	0	0	0	0	0	0	0	0	0	0	0	0
87	MLL_136532	female	78.4	T-ALL,NOS	T-ALL,NOS	T-ALL,NOS	G1	Pro-T-ALL			No	0	0	0	0	0	0	0	0	0	0	0	0	0	0	0	0	0	1	0	0	0	0	0	0	0	0	0	0	0	0	0	0	0	0	0	0	0	0
88	MLL_202241	male	73.5	T-ALL,NOS	T-ALL,NOS	T-ALL,NOS	G1	Prä-T-ALL		GATA2::MECOM	No	0	0	0	0	0	0	0	0	0	0	0	0	0	0	0	0	1	0	0	0	0	0	0	0	0	0	0	0	0	0	0	0	0	0	0	0	0	0
89	MLL_136521	female	80.8	T-ALL,NOS	T-ALL,NOS	T-ALL,NOS	G1	Pro-T-ALL			No	3	0	0	0	2	0	0	1	0	0	1	0	0	0	0	0	0	0	1	0	0	0	0	0	2	0	0	0	0	0	0	0	0	0	0	0	0	0
90	MLL_00223	female	87.7	T-ALL,NOS	T-ALL,NOS	T-ALL,NOS	G1	Cortical T-ALL			No	3	0	0	0	1	0	0	0	0	0	1	0	0	0	0	0	0	0	0	0	0	0	0	0	0	0	0	0	0	0	0	0	0	0	0	0	0	0
91	MLL_00226	male	66.5	T-ALL,NOS	T-ALL,NOS	T-ALL,NOS	G1	Pre-T-ALL			No	3	0	1	1	1	0	0	0	0	0	0	0	1	0	0	0	0	0	0	1	0	0	0	0	0	0	0	0	0	0	0	0	0	0	0	0	0	0
92	MLL_22717	female	69.3	T-ALL,NOS	T-ALL,NOS	T-ALL,NOS	G1	Pre-T-ALL			Yes	3	0	0	0	1	0	0	0	0	0	0	0	0	0	0	0	0	0	0	0	0	0	1	0	0	0	0	0	0	0	0	0	0	0	0	0	0	0
93	MLL_61042	male	65.4	T-ALL,NOS	T-ALL,NOS	T-ALL,NOS	G1	ETP-ALL			No	2	1	0	0	1	0	0	0	0	0	1	0	0	0	0	0	0	0	1	0	0	0	0	0	0	0	0	0	0	0	0	0	0	0	0	0	1	0
94	MLL_136515	male	61.3	T-ALL,NOS	T-ALL,NOS	T-ALL,NOS	G1	ETP-ALL			No	1	1	1	0	0	0	0	0	1	0	0	1	1	0	0	0	0	0	0	0	0	0	0	0	0	0	0	0	0	0	0	0	0	0	0	0	0	0
95	MLL_202242	female	56.2	T-ALL,NOS	T-ALL,NOS	T-ALL,NOS	G1	Prä-T-ALL			Yes	0	0	0	0	1	0	0	0	0	0	1	0	0	0	0	0	0	0	0	0	0	0	0	0	0	0	0	0	0	0	0	0	0	0	0	0	0	0
96	MLL_23190	female	52.8	T-ALL,NOS	T-ALL,NOS	T-ALL,NOS	G1	ETP-ALL			Yes	2	0	0	0	0	0	0	0	0	0	0	0	0	0	0	0	0	0	0	0	0	0	0	2	0	0	0	0	0	0	0	0	0	0	0	0	0	0
97	MLL_136619	female	54.9	T-ALL,NOS	T-ALL,NOS	T-ALL,NOS	G1	ETP-ALL			No	1	1	0	0	0	0	0	0	1	0	0	1	0	0	0	0	0	0	0	0	0	0	0	0	0	0	0	0	0	0	0	0	1	0	0	0	0	0
98	MLL_19926	male	42.7	T-ALL,NOS	T-ALL,NOS	T-ALL,NOS	G1	Pre-T-ALL			Yes	0	0	0	0	1	0	0	0	0	0	0	0	0	0	0	0	0	0	1	0	0	0	0	0	0	0	0	0	0	0	0	0	0	0	0	0	0	0
99	MLL_21974	male	57	T-ALL,NOS	T-ALL,NOS	T-ALL,NOS	G1	Pre-T-ALL			No	0	1	2	0	0	0	0	0	1	0	0	0	1	0	0	0	0	0	0	0	0	0	0	0	0	0	0	0	1	0	0	0	0	0	0	0	0	0
100	MLL_153932	male	56.2	T-ALL,NOS	T-ALL,NOS	T-ALL,NOS	G1	Prä-T-ALL			No	1	0	0	0	0	0	0	1	0	0	0	1	0	0	0	0	0	0	1	0	0	0	2	0	0	0	0	0	0	0	0	0	0	0	0	0	0	0
101	MLL_167270	female	58.1	T-ALL,NOS	T-ALL,NOS	T-ALL,NOS	G1	Prä-T-ALL			No	1	0	0	0	0	0	0	0	0	0	0	1	0	0	0	0	0	0	0	0	0	0	0	0	0	0	0	0	0	0	0	0	0	0	0	0	0	0
102	MLL_19559	male	23.1	T-ALL,NOS	T-ALL,NOS	T-ALL,NOS	G1	Pre-T-ALL			Yes	2	0	1	0	0	0	0	0	0	0	0	0	1	0	0	0	0	0	0	0	0	1	0	0	0	1	0	0	0	0	0	2	0	0	0	0	0	0
103	MLL_128702	male	18.9	T-ALL,NOS	T-ALL,NOS	T-ALL,NOS	G1	Prä-T-ALL			No	1	0	0	0	0	0	0	0	0	0	0	0	0	0	0	0	0	0	0	0	0	2	0	0	0	0	0	0	0	0	0	0	0	0	0	0	0	0
104	MLL_54966	female	33.2	T-ALL,NOS	T-ALL,NOS	T-ALL,NOS	G1	Pre-T-ALL		HOXA13-Rearrangement	No	3	1	0	0	0	0	1	0	0	0	0	1	0	0	0	0	0	0	0	1	0	0	0	0	0	0	0	0	0	0	0	0	0	0	0	0	0	0
105	MLL_19689	female	33	T-ALL,NOS	T-ALL,NOS	T-ALL,NOS	G1	Cortical T-ALL		ETV6::CTNNB1	No	2	0	0	0	0	0	0	0	0	0	0	0	0	0	0	0	0	0	0	0	0	0	0	0	0	0	0	0	0	0	0	0	0	0	0	0	0	0
106	MLL_23199	male	23.9	T-ALL,NOS	T-ALL,NOS	T-ALL,NOS	G1	Cortical T-ALL			Yes	2	0	1	1	0	0	1	0	1	0	0	0	1	1	0	2	0	0	0	0	0	0	0	0	0	0	0	0	0	0	0	0	0	0	0	0	0	0
107	MLL_134854	female	34.6	T-ALL,NOS	T-ALL,NOS	T-ALL,NOS	G1	Cortical T-ALL			No	1	0	0	0	1	0	0	0	0	0	0	0	0	0	0	0	0	0	1	0	0	0	0	0	0	0	0	0	0	0	0	0	0	0	0	0	0	0
108	MLL_20888	female	11.3	T-ALL,NOS	T-ALL,NOS	T-ALL,NOS	G1	ETP-ALL		ETV6::HOXA11-AS	No	3	1	0	0	0	0	1	0	0	0	0	1	0	0	0	0	0	0	0	0	0	0	0	0	0	0	0	0	0	0	0	0	0	0	1	0	0	0
109	MLL_22147	male	36.8	T-ALL,NOS	T-ALL,NOS	T-ALL,NOS	G1	Pre-T-ALL			No	2	1	0	0	0	0	0	0	0	0	0	2	0	0	0	0	0	0	0	0	0	0	0	0	0	0	0	0	0	1	0	0	0	0	0	0	0	0
110	MLL_174793	female	70	T-ALL,NOS	T-ALL,NOS	T-ALL,NOS	G1	Prä-T-ALL			No	0	0	0	0	0	0	0	0	0	0	0	0	0	0	0	0	0	1	0	0	0	0	0	0	0	0	0	0	0	0	0	0	0	0	0	0	0	0
111	MLL_22747	male	48.8	T-ALL,NOS	T-ALL,NOS	T-ALL,NOS	Outlier	Cortical T-ALL		TCRB::RUNX1	Yes	2	1	0	0	0	0	0	1	0	0	0	0	0	0	0	1	0	0	0	1	0	0	0	0	0	0	0	0	0	0	0	0	0	0	0	0	0	0
112	MLL_136519	male	81.5	T-ALL,NOS	T-ALL,NOS	T-ALL,NOS	T-ALL,NOS	Pre-T-ALL		BCL11B/SETD3	No	0	0	0	0	1	0	0	0	0	0	0	0	0	0	0	0	0	0	0	0	0	0	1	0	0	0	0	0	0	0	0	0	0	0	0	0	0	0
113	MLL_136514	male	43.5	T-ALL,NOS	T-ALL,NOS	T-ALL,NOS	T-ALL,NOS	Cortical T-ALL			Yes	2	0	0	0	0	0	0	0	0	1	0	0	0	0	0	0	0	0	0	0	0	0	0	0	0	0	1	0	0	0	0	0	0	0	0	0	0	0
114	MLL_30391	female	68.3	T-ALL,NOS	T-ALL,NOS	T-ALL,NOS	T-ALL,NOS	Pre-T-ALL			Yes	0	0	1	0	0	0	0	0	0	0	0	0	0	0	0	0	0	0	0	0	0	0	0	0	0	0	0	0	1	0	0	0	0	0	0	0	0	0
115	MLL_22712	male	56	T-ALL,NOS	T-ALL,NOS	T-ALL,NOS	T-ALL,NOS	Cortical T-ALL			Yes	2	0	0	0	0	0	0	1	1	0	0	0	1	0	0	0	0	0	0	0	0	0	0	0	0	0	0	1	0	0	0	0	0	0	0	0	0	0
116	MLL_23111	male	19.2	T-ALL,NOS	T-ALL,NOS	T-ALL,NOS	T-ALL,NOS	Cortical T-ALL			Yes	2	0	0	0	0	1	0	0	0	0	0	0	0	0	0	0	0	0	0	0	0	0	0	0	0	0	0	0	0	0	0	0	0	0	0	0	0	1
117	MLL_128496	female	78.3	T-ALL,NOS	T-ALL,NOS	T-ALL,NOS	Outlier	Cortical T-ALL			Yes	1	1	0	2	0	0	0	1	0	0	0	0	0	0	0	0	0	0	0	0	0	0	0	0	0	0	0	0	0	0	0	0	0	0	0	0	0	0
118	MLL_136531	female	56.6	T-ALL,NOS	T-ALL,NOS	T-ALL,NOS	T-ALL,NOS	Cortical T-ALL			Yes	1	0	0	0	0	0	0	0	0	0	0	0	0	0	0	0	0	0	0	0	0	0	0	0	0	0	0	0	0	0	0	0	0	0	0	0	0	0
119	MLL_22599	female	37.8	T-ALL,NOS	T-ALL,NOS	T-ALL,NOS	Outlier	Cortical T-ALL			Yes	0	1	0	1	0	0	0	1	0	0	1	0	0	0	0	0	0	0	0	0	0	0	0	0	0	0	0	0	0	0	0	0	0	0	0	0	0	0
120	MLL_21967	male	30.3	T-ALL,NOS	T-ALL,NOS	T-ALL,NOS	T-ALL,NOS	Cortical T-ALL			Yes	1	0	0	0	0	0	0	0	0	0	0	0	0	0	0	0	1	0	0	0	0	0	0	0	0	0	0	0	0	0	0	0	0	0	0	0	0	0
121	MLL_21373	male	23.3	T-ALL,NOS	T-ALL,NOS	T-ALL,NOS	T-ALL,NOS	Cortical T-ALL			Yes	0	0	0	0	0	1	0	0	0	0	0	0	0	0	0	0	0	0	0	0	0	0	0	0	0	0	1	0	0	0	0	0	0	0	0	0	0	0
122	MLL_136524	male	74.3	T-ALL,NOS	T-ALL,NOS	T-ALL,NOS	T-ALL,NOS	Cortical T-ALL			No	0	1	0	0	0	0	0	1	0	0	0	0	0	0	0	0	0	0	0	0	0	0	0	0	0	1	0	0	0	0	0	0	0	0	0	0	0	0
123	MLL_14755	female	66.9	T-ALL,NOS	T-ALL,NOS	T-ALL,NOS	T-ALL,NOS	Mature T-ALL			Yes	0	0	0	0	0	0	0	0	0	0	0	0	0	0	0	0	0	0	0	0	0	0	0	0	0	0	0	0	0	0	0	0	0	0	0	0	0	0
124	MLL_136516	female	81.1	T-ALL,NOS	T-ALL,NOS	T-ALL,NOS	T-ALL,NOS	Mature T-ALL			Yes	0	0	0	0	0	0	0	1	0	0	0	0	0	0	0	0	1	1	0	1	0	0	0	0	0	0	0	0	0	0	0	0	0	0	0	0	0	0
125	MLL_29452	male	26.8	T-ALL,NOS	T-ALL,NOS	T-ALL,NOS	T-ALL,NOS	Mature T-ALL			Yes	0	0	0	0	0	0	0	0	0	0	0	0	0	0	0	0	0	0	0	0	0	0	0	0	0	0	0	0	0	0	0	0	0	0	0	0	0	0
126	MLL_136513	male	36.8	T-ALL,NOS	T-ALL,NOS	T-ALL,NOS	T-ALL,NOS	Mature T-ALL			Yes	0	0	0	0	0	0	0	0	0	0	0	0	0	0	0	0	0	0	0	0	0	0	0	0	0	0	0	0	0	0	0	0	0	0	0	0	0	0
127	MLL_14219	female	70.8	T-ALL,NOS	T-ALL,NOS	T-ALL,NOS	TAL1	Cortical T-ALL		MYB-Rearrangement	No	0	0	0	0	0	0	0	0	0	0	0	0	0	0	0	0	0	0	0	0	0	0	0	0	0	0	0	0	0	0	0	0	0	0	0	0	0	0
128	MLL_22182	male	74.9	T-ALL,NOS	T-ALL,NOS	T-ALL,NOS	T-ALL,NOS	Mature T-ALL			Yes	0	0	0	0	1	0	0	0	0	0	1	0	0	0	0	0	0	0	0	0	0	0	0	0	0	0	0	0	0	0	0	0	0	0	0	0	0	0
129	MLL_175573	male	52.8	T-ALL,NOS	T-ALL,NOS	T-ALL,NOS	no data	Prä-T-ALL			No	0	0	0	0	0	0	0	1	1	0	0	0	0	0	0	0	0	0	0	0	0	0	0	0	0	0	0	0	0	0	0	0	0	0	0	0	0	0
130	MLL_21971	male	41.1	T-ALL,NOS	T-ALL,NOS	T-ALL,NOS	T-ALL,NOS	Cortical T-ALL			No	0	0	1	0	0	0	0	0	0	0	0	0	0	0	0	0	0	0	0	0	0	0	0	0	0	0	0	1	0	1	0	0	0	0	0	0	0	0
131	MLL_136520	male	43.4	T-ALL,NOS	T-ALL,NOS	T-ALL,NOS	T-ALL,NOS	Mature T-ALL			Yes	0	1	0	0	0	0	0	0	1	0	0	0	0	0	0	0	0	0	0	0	0	0	0	0	0	0	0	0	0	0	0	0	0	0	0	0	0	0
[truncated: 31 more columns]
